# Supplementary material for: Implementation of Spore Display in Paenibacillus polymyxa with Different Hydrolytic Enzymes
Source: Microorganisms. 2024 Jul 16;12(7):1438. doi: 10.3390/microorganisms12071438 (PMC11278568; doi:10.3390/microorganisms12071438)
Supplement: Supplementary file 1 [file microorganisms-12-01438-s001.zip]

Archive with 1 entries (1 files):
- microorganisms-3097717-supplementary.pdf
